# Supplementary material for: Vitamin B5 metabolism is essential for vacuolar and mitochondrial functions and drug detoxification in fungi
Source: Commun Biol. 2024 Jul 23;7:894. doi: 10.1038/s42003-024-06595-7 (PMC11266677; doi:10.1038/s42003-024-06595-7)
Supplement: Supplementary file 4 — Supplementary Data [file 42003_2024_6595_MOESM4_ESM.xlsx]

## Sheet: Figure 1B
Flu, ug/mL	WT			G351S			N290I			S158A
0	100	100	100	100	100	100	100	100	100	100	100	100
0.83	99.1925	102.91	97.8508	108.245	92.9453	101.584	74.3802	101.305	97.2887	93.2677	60.8516	90.6396
1.65	99.327	99.2064	96.5866	97.6744	63.6684	20	76.7414	103.426	97.9266	108.046	83.9286	57.7223
3.13	99.0579	99.8677	95.0695	1.47992	2.46914	0.792079	80.1653	100.979	97.4482	77.6683	61.6758	5.77223
6.25	105.384	87.4339	96.4602	0.845666	3.52734	0.990099	73.9079	98.6949	93.3014	0.656814	5.49451	0.780031
12.5	94.3472	87.4339	88.3692	0.845666	4.40917	0.792079	6.25738	1.46819	0.15949	0.328407	5.08242	0.468019
25	68.5061	16.1376	1.26422	0.211416	2.99824	0.594059	4.72255	0.652529	0.15949	0.492611	5.08242	0.468019
50	1.07672	0.793651	2.65487	1.2685	2.6455	0.990099	3.06966	0.978793	1.11643	1.31363	2.60989	1.71607
Terb, ng/mL	WT			G351S			N290I			S158A
0	90.5	102.3	107.2	77.2	94	128.8	93.6	99.3	107.1	72.1	91.8	136.1
0.5	91	97.3	105.9	11.4	36.3	14	93.6	121.4	132.8	22.9	34.9	15.6
1	86.3	87.6	100.8	6.5	15.8	8.9	27	80.6	88.5	4.6	11.5	10.6
2	77.3	61.2	94.9	4.6	7.4	4.2	4.9	18.3	13.2	3.4	7.4	4.6
4	9.7	3.5	7.5	3	6	3	3.2	6.1	5.3	3.1	5.3	3.4
7.9	2.1	2.2	1.6	1.4	3.2	1.2	3.4	4.5	2.8	1.8	3.7	2.8
15.8	2.6	2.2	2.9	2.6	3.7	3.2	2.8	4.9	3.6	1.9	3.5	2.7
31.7	2.4	2.7	2.6	2.8	3.3	3.3	2.8	3.6	3.6	2.2	2.9	3.1
62.5	2.4	2.2	2.7	3	3	2.6	2.8	3	3.2	2.8	2.4	2.9
125	2.4	2.6	2.4	3	3.5	2.8	4	3.2	3	3.2	2.1	2.5
250	2.8	3.6	3	3.2	5.3	4	4.2	5.1	4.4	3.5	5.2	3.2
500	5	7.1	4.9	7	7.5	7	7.4	7.6	7	6	6.8	5.3
Amphotericin B,ng/mL	WT			G351S			N290I			S158A
0	100	100	100	100	100	100	100	100	100	100	100	100
15.7	93.19	102.067	98.855	82.5086	96.6443	100.439	112.177	92.6143	102.749	102.439	100.764	102.484
31.3	98.5663	103.747	99.2366	75.7192	101.119	103.29	104.612	92.8488	100.516	46.6284	98.0122	95.4969
62.5	94.9821	105.426	100.891	37.3993	93.0649	105.263	76.5683	91.9109	104.811	25.825	46.3303	37.8882
125	98.0884	104.134	101.4	1.26582	6.04027	6.57895	4.61255	36.2251	66.6667	0.430416	1.52905	1.08696
250	1.43369	1.16279	9.66921	0.23015	0.671141	0.438596	0.369004	0.468933	1.03093	0.430416	0.611621	0.465839
500	0.238949	0.516796	0.508906	0.23015	0.894855	0.219298	1.29151	0.234467	0.343643	0.573888	0.764526	0.931677
1000	1.19474	1.16279	1.14504	0.690449	1.566	1.75439	1.10701	0.7034	1.37457	0.860832	1.07034	1.39752

## Sheet: Figure 1C
Caspo, ng/mL	WT			G351S			N290I			S158A
0	105.397	98.4127	96.8254	114.476	92.4208	93.1209	108.282	103.788	87.9521	100.073	112.275	87.6333
0.5	103.968	99.5238	99.2064	101.698	89.2701	94.3462	104.858	104.644	97.7959	124.491	109.948	59.5307
1	105.556	99.8413	99.6825	101.523	84.369	81.5683	109.352	103.36	94.5859	102.773	79.1158	38.5883
2	100.635	98.0952	94.4444	104.849	82.7936	76.8423	111.278	100.15	97.7959	119.061	67.4811	47.3143
4	98.7302	92.5397	81.2698	107.649	67.0401	50.5864	102.504	93.302	81.9602	70.7776	98.8947	14.5433
7.9	89.2064	90.9524	81.746	111.85	56.0126	29.0565	106.142	92.446	91.376	78.7279	57.0099	7.56254
15.8	91.4286	84.9206	74.2857	24.8556	10.8524	0	94.7999	81.7462	67.6225	19.0033	1.7452	1.16347
31.7	67.6191	78.4127	64.7619	0	0	0	11.9837	7.27584	0	0	0	0
62.5	39.6825	15.5556	0	0	0	0	0	0	0	0	0	0
125	0	0	0	0	0	0	0	0	0	0	0	0
250	0	0	0	0	0	0	0	0	0	0	0	0
500	0	0	0	0	0	0	0	0	0	0	0	0
Hygromycin B, ng/mL	WT			G351S			N290I			S158A
0	99.8532	100.87	99.2884	97.1568	102.215	100.645	96.6549	104.049	99.2958	98.9925	103.47	97.5532
3.5	98.2718	99.8532	98.8366	2.96529	3.13972	2.79086	101.232	94.3662	103.345	20.6301	25.9076	4.31793
6.9	93.3017	92.1722	90.4778	2.61643	2.442	2.09314	6.51408	10.2113	4.75352	1.75916	3.35839	1.75916
12.5	96.9163	98.3847	97.82	3.13972	4.70958	2.61643	3.52113	6.16197	3.87324	2.71869	6.07708	2.87862
15.8	89.8001	92.1722	94.0924	2.79086	3.31415	3.31415	2.99296	2.28873	3.16901	2.55877	2.55877	2.55877
25	90.2519	91.3815	92.2851	2.96529	3.83743	3.48857	3.34507	4.40141	2.99296	2.55877	4.63777	2.87862
31.6	80.3118	85.6207	84.83	3.13972	2.96529	2.96529	2.99296	1.93662	3.16901	2.39885	2.71869	2.55877
50	1.58139	18.7507	2.37208	2.79086	2.61643	2.79086	2.8169	3.16901	2.8169	2.39885	3.67823	2.55877
62.5	2.25912	2.03321	2.71095	2.79086	2.96529	2.79086	2.64085	2.28873	2.99296	2.71869	2.39885	2.39885
125	1.92025	2.14616	1.92025	2.79086	2.79086	2.442	2.8169	1.76056	2.99296	2.71869	2.39885	2.39885
250	1.69434	1.92025	2.25912	2.442	2.79086	2.79086	2.28873	2.46479	2.8169	1.91908	2.39885	2.71869
500	2.71095	2.25912	2.71095	2.96529	2.96529	3.48857	2.8169	2.28873	3.34507	2.39885	3.19847	2.87862
Cycloheximide, ng/mL	WT			G351S			N290I			S158A
0	92.2297	103.885	103.885	109.792	95.2522	95.2522	95.7249	102.231	102.231	94.5545	83.1683	122.277
0.0101	100	100	100	100	100	100	100	100	100	100	100	100
7.9	87.6689	92.2297	101.013	41.543	44.2137	51.0386	90.5204	97.9554	94.6097	75.4951	81.1881	119.802
15.7	69.5946	90.5405	71.7905	22.5519	29.3769	30.8605	94.4238	101.301	99.8141	55.6931	80.6931	63.8614
31.3	70.4392	85.6419	70.6081	19.2878	22.2552	23.4421	94.9814	100.558	103.718	37.6238	45.0495	40.5941
50	84.9662	88.1757	84.1216	20.7715	21.9585	24.6291	79.7398	94.052	69.8885	19.802	31.6832	25
62.5	64.0203	63.8513	71.1149	16.3205	18.9911	20.178	46.8402	45.9108	64.684	11.3861	13.8614	17.8218
100	24.4932	87.8378	50.1689	7.71513	8.60534	7.4184	4.64684	5.20446	5.20446	5.69307	7.67327	6.43564
125	4.39189	5.74324	7.09459	7.71513	7.71513	5.93472	3.71747	3.90335	4.08922	4.9505	5.19802	4.9505
200	4.56081	3.5473	3.04054	6.52819	5.34125	5.63798	3.34572	3.15985	2.97398	5.19802	4.45545	4.70297
250	2.53378	2.53378	2.19595	4.74777	5.34125	5.04451	3.34572	3.34572	3.34572	4.20792	4.20792	4.45545
500	2.19595	2.87162	2.19595	4.74777	5.63798	5.34125	3.34572	3.15985	3.34572	3.9604	4.20792	4.20792
1000	1.35135	1.35135	1.52027	4.45104	4.1543	4.45104	2.97398	2.60223	2.97398	4.45545	3.46535	3.71287

## Sheet: Figure 1D
Normalized Relative MIC50	Fluconazole			Amphotericin B			Terbinafine			Caspofungin			Hygromycin B			Cycloheximide
WT	1	1	1	1	1	1	1	1	1	1	1	1	1	1	1	1	1	1
G351S	0.072167	0.0918	0.114045	0.234743	0.392763	0.493676	0.035367	0.14676	0.033932	0.311184	0.152753	0.127441	0.069292	0.056035	0.004224	0.050654	0.055332	0.079611
N290I	0.287733	0.461695	0.507388	0.329253	0.536186	0.559093	0.303967	0.5432	0.471071	0.459554	0.464576	0.50681	0.173412	0.117898	0.168665	0.781968	0.54225	0.626351
S158A	0.1098	0.195157	0.128237	0.139829	0.276695	0.246358	0.132767	0.1548	0.0385	0.223483	0.186574	0.027763	0.09221	0.068837	0.079101	0.240381	0.28512	0.194218

## Sheet: Figure 2C
WT	cab1G351S	cab1G351S + CAB1	cab1N290I	cab1N290I + CAB1	cab1S158A	cab1S158A + CAB1
30.2102	44.7895	27.5886	22.9764	28.2694	21.3042	27.1608
27.7022	26.7693	18.7863	48.3406	35.532	46.2466	38.2498
37.8998	38.8557	36.443	52.4829	31.643	45.609	27.4048
18.9578	46.779	25.948	45.1386	26.7721	48.3988	51.565
55.0898	49.0376	34.2224	44.2427	33.9947	49.1658	43.7743
33.2612	55.1671	27.6769	46.8101	19.6385	46.8955	27.3897
27.8173	54.6021	37.8885	46.2084	33.5948	36.7602	18.4507
31.7544	56.5917	22.6823	41.2292	24.5567	56.1117	20.8671
43.0133	54.2215	38.2621	41.9652	29.6531	49.8884	37.8003
28.382	24.1088	43.8278	44.428	35.672	51.256	23.3636
35.9166	54.3758	32.3502	42.66	20.5334	47.6349	34.902
33.5899	60.1947	21.33	51.4636	30.5987	48.2974	15.6311
60.1638	72.1803	25.5903	44.4848	25.1835	47.6238	34.143
7.10383	28.893	21.3907	55.2012	20.9109	39.3664	23.8239
12.2697	58.9163	27.7674	60.77	24.9837	52.3065	30.7708
59.3347	56.8981	22.8491	30.803	30.805	34.5216	23.9669
38.2222	72.0052	20.7258	46.8121	36.9168	32.6761	33.2095
50.8878	66.2137	36.3948	50.4156	22.484	48.3918	24.9198
37.6423	51.6716	23.3129	54.6698	46.3468	45.4246	24.7665
24.071	52.7765	26.3799	47.3509	32.9713	42.3857	21.1475
31.8417	51.4875	19.4868	40.2873	27.504	52.179	29.017
17.2304	53.4161	17.561	48.1768	29.9119	47.1563	34.0873
41.5102	54.2459	28.2423	47.934	26.4838	42.3154	29.6285
52.3637	59.6631	36.2729	35.0845	39.4414	49.1977	28.1841
30.2359	61.9067	14.6152	26.7412	31.1425	44.297	34.6117
44.6007	58.4715	24.26	39.3116	28.3513	55.2099	44.9696
22.393	16.8005	19.4884	39.5838	21.8918	30.3368	32.9084
24.8963	37.9854	26.409	59.6761	24.0117	34.8826	27.1002
53.9645	62.3028	12.7075	52.557	20.5487	49.8763	31.112
23.3589	59.0379	41.3884	41.067	24.948	55.8117	26.6667
39.1701	61.2304	15.6398	45.3755	31.3469	33.3242	22.0804
30.2799	49.1261	35.4331	42.4704	36.0122	41.6331	23.7293
54.7875	63.1953	47.374	56.314	35.6015	40.5226	29.2194
41.9927	63.7694	41.7361	60.3574	29.9275	36.0988	21.8093
23.7037	39.7251	36.1058	63.5223	28.9786	47.312	29.8151
19.676	49.2467	47.9343	60.6452	27.3703	45.8224	27.4343
22.1907	58.9884	35.9183	53.9306	30.9735	41.0561	25.7605
8.06452	53.0705	25.5679	62.8344	37.2535	44.0543	22.81
0	70.9877	36.4919	50.2773	35.3262	36.1155	26.7313
32.465	46.5577	22.7166	68.0484	23.8123	36.2018	23.4481
32.4251	41.6537	37.8504	48.4475	30.0179	40.0886	29.69
51.8152	36.3666	40.7144	51.4302	32.0721	38.8158	17.7204
17.4643	46.2957	22.5109	46.9328	14.6823	32.6096	30.7175
23.1103	46.5449	15.0656	42.8189	32.8731	46.2067	29.2989
17.6955	63.8558	29.7653	48.4419	28.26	42.1363	30.2085
23.7743	38.3732	15.3159	52.5703	34.2969	47.1206	38.5878
28.6849	39.3879	33.0199	35.3811	32.1688	54.6923	29.7262
10.7366	23.1669	21.872	34.7547	33.4877	30.6015	24.2775
59.7826	56.761	38.8504	45.3936	29.3651	52.9557	29.8018
14.0762	47.3836	25.0224	32.9984	32.7436	59.2742	16.3457
23.8943	37.2846	20.8633	39.8187	29.9425	64.0981	26.2779
23.0803	44.7552	18.6707	62.3383	27.2068	44.869	24.6976
42.9404	60.679	7.17593	34.072	35.4359	46.7347	24.1425
34.0405	52.4886	33.7181	43.146	39.7089	43.6546	43.6986
16.0584	56.1985	42.0552	27.4672	27.3632	29.2619	21.9266
45.2993	48.3933	28.6134	40.077	27.7918	36.8822	26.2143
39.2174	59.5567	56.2593	46.3662	30.0053	58.6862	43.2468
43.8834	61.972	32.2226	40.052	28.0192	23.0476	37.609
37.2772	48.1455	27.9226	15.6504	34.8148	40.856	13.745
37.4737	50.4208	38.2248	42.6831	33.5121	27.2519	33.9701
35.1267	57.0801	18.3144	38.3875	37.8256	49.7195	34.8896
17.8995	47.11	32.4509	34.7399	42.7755	26.94	35.7076
20.1067	67.5413	40.6287	50.7776	32.8354	34.3621	26.0397
32.6843	58.6593	27.5528	47.2501	27.0031	33.7853	32.7622
38.1009	52.4456	25.8219	55.9712	40.0981	32.1356	21.7308
5.20124	57.2578	23.9706	44.7072	24.9484	44.6161	18.321
26.8466	51.1305	23.8314	53.3289	20.3303	56.2918	40.1205
27.0683	45.9624	31.3817	41.2901	31.4514	42.9648	34.1697
34.8605	49.4212	30.3617	53.8877	29.4388	30.3903	31.1
28.6082	49.5746	24.1956	53.6034	31.5871	27.7587	30.3635
30.0227	44.7281	25.4279	37.4366	30.0189	46.6863	25.1758
24.42	54.0964	35.324	36.0029	20.6876	51.1377	43.9478
41.1316	49.455	26.5625	49.407	32.1484	37.0645	21.6836
6.92182	49.0989	30.9623	46.3563	33.547	32.9353	15.8209
24.2067	24.5071	33.4736	50.087	34.4051	48.8872	28.3269
33.4639	40.6501	18.1187	59.0476	31.5789	41.5655	40.0257
44.7178	47.8748	15.1135	58.6227	33.9078	43.2019	27.7886
48.8195	30.3346	43.8622	39.0969	29.8002	31.3684	28.983
25.387	61.2284	30.8363	38.4228	30.1511	35.0097	27.757
37.071	55.3215	27.147	52.329	30.7313	52.413	27.0307
19.7678	54.6129	27.7752	44.1645	31.9225	40.8978	24.9041
47.5878	39.6929	28.3597	42.5174	24.1278	50.8733	28.5115
42.558	49.0657	25.5408	48.12	21.4222	46.6419	19.158
35.2478	41.0014	40.9774	47.3565	31.8743	24.9321	25.5008
25.6349	31.6246	48.5488	55.2564	35.9883	45.1866	36.8758
10.3389	44.7545	18.9234	28.0803	29.0365	33.6749	35.3826
31.9568	31.1147	25.1386	48.727	27.179	52.6184	33.5846
55.0836	37.285	32.6718	49.2666	29.2644	54.0978	31.4826
39.5221	44.9916	32.1448	38.3211	28.7375	48.1689	28.3755
16.8663	41.8638	21.1149	38.7825	29.7551	42.3236	18.5471
35.7882	38.9134	44.6789	53.7852	33.2863	50.9872	42.0332
35.3315	55.2105	26.81	49.0312	24.9864	45.7778	38.0791
28.6655	52.9204	18.6571	64.2224	25.07	53.4016	28.292
26.3538	48.3735	19.3449	40.1942	26.9941	37.182	22.7483
30.4403	39.802	23.469	53.0426	32.1204	36.6579	26.9202
44.6816	45.3194	27.8713	49.7224	26.8692	43.7	38.729
10.4732	43.3283	14.2427	58.0318	34.3551	39.2261	22.9147
36.6423	51.1076	40.8776	52.7325	28.7308	49.8286	28.2548
24.1183	46.8462	22.5173	52.1794	27.0017	39.9514	19.5684
29.6018	53.6824	30.7395	28.6209	28.7689	61.769	29.0678

## Sheet: Fig 3BC
Time (minutes)	CAB1Y220A + CAB1								CAB1								CAB1G351S								CAB1N290I								CAB1G351A								CAB1S158A								CAB1Y220A
1.31667	201.323	216.726	224.049	231.759	216.794	219.856			260.02	274.243	254.405	266.034	256.912	269.72			100.33	94.5422	93.3856	85.5227	75.6595	88.8236			192.285	195.688	212.473	207.656	171.005	188.542	202.82	209.298	251.193	247.996	280.035	261.057	250.859	249.917			49.6514	49.8815	49.9704	50.4402	45.6576	52.9904			238.536
7.95	203.927	222.253	225.815	237.04	225.366	236.474			266.508	280.946	254.455	265.265	256.575	270.26			96.7114	95.5797	91.0586	85.5035	75.5407	88.1076			197.346	198.198	219.215	222.825	193.069	214.266	206.671	217.848	259.43	252.163	278.966	266.519	255.053	252.353			48.2618	48.8788	49.7216	50.3054	44.6624	53.4823			244.303
14.5833	216.786	232.591	236.876	249.836	238.636	253.234			276.214	291.354	264.973	275.648	266.995	281.453			99.051	97.5757	93.958	88.7426	77.6909	91.6361			206.173	205.935	231.377	241.09	209.159	237.344	221.888	225.378	272.925	264.192	288.555	280.268	266.9	264.03			48.2782	48.8457	50.2375	50.7614	46.9165	54.6811			254.328
21.2167	230.915	243.988	248.004	263.294	252.013	267.765			287.063	303.91	277.778	287.176	278.502	295.343			101.08	101.471	96.6384	93.0321	81.4449	96.4063			214.942	216.037	243.631	254.536	218.55	256.145	236.681	232.05	289.111	278.65	301.457	295.266	281.442	279.102			50.3342	51.5167	51.7595	51.2851	47.6997	57.3901			266.466
27.8167	249.087	256.006	260.823	277.894	266.184	282.51			298.765	317.041	289.847	299.898	291.928	309.052			104.449	105.361	100.237	96.7833	85.6684	101.748			222.533	226.432	255.234	267.514	224.215	266.515	246.472	237.136	306.118	293.563	315.266	310.902	296.404	294.073			52.3818	53.3784	52.8185	53.2277	51.5307	59.451			278.302
34.45	262.482	267.561	271.832	290.877	278.913	294.62			309.269	327.162	301.108	312.545	306.723	320.811			106.198	107.939	101.045	99.6264	88.0122	104.682			229.205	235.239	263.968	276.375	229.161	269.074	250.738	239.042	320.989	307.749	328.877	326.72	309.517	307.693			52.9032	54.7698	53.0233	54.8236	50.8816	60.8989			290.568
41.05	274.838	281.3	283.559	305.347	292.201	307.646			321.367	340.526	314.22	326.722	322.646	332.198			108.309	110.477	104.408	103.4	91.6662	109.839			237.47	245.453	274.917	287.648	235.355	275.56	256.126	244.4	336.237	323.54	344.845	343.442	324.932	323.321			54.566	56.1777	54.3264	54.4686	53.005	63.5755			303.823
47.6833	288.862	294.61	295.03	319.027	305.935	321.312			333.535	353.918	325.288	340.175	339.804	344.006			109.988	112.482	107.607	106.033	95.2434	113.746			244.991	255.397	283.639	296.954	241.34	282.264	261.154	249.408	352.903	336.345	359.488	357.523	338.959	337.293			57.3415	58.207	55.8434	56.7027	53.8431	64.7184			316.455
54.55	413.393	363.972	327.078	336.128	312.406	324.656			338.131	352.56	336.615	348.587	349.822	352.5			114.272	93.2046	120.567	97.9821	96.5049	102.891			257.345	264.839	262.303	282.431	256.076	286.271	256.198	248.353	344.981	320.359	242.496	306.329	296.477	314.711			47.2327	40.1255	50.8586	32.2235	53.4098	61.1474			260.738
61.1833	381.465	335.424	307.834	317.563	299.308	305.372			309.57	328.134	316.233	322.545	324.453	332.087			96.9318	80.6318	100.731	81.8873	80.0974	85.82			244.154	251.127	245.038	255.775	236.803	252.318	233.455	224.524	302.969	282.696	219.164	282.002	264.944	289.426			42.8177	37.0835	48.0102	29.7071	51.009	56.8936			235.347
67.8167	341.636	299.93	274.513	286.839	278.271	274.84			261.399	282.022	275.478	275.647	282.088	289.208			89.1098	74.7373	93.7526	76.6076	73.6617	80.0596			225.121	231.959	217.004	224.545	217.691	221.463	209.4	199.079	268.967	250.88	199.476	257.229	238.777	266.058			40.6869	34.0263	45.9137	27.401	47.8611	54.9193			219.34
74.7	496.789	467.212	434.358	502.96	463.118	427.552			481.393	493.509	458.038	489.868	458.917	484.195			121.177	105.696	144.575	116.678	69.8946	105.836			251.465	286.625	267.154	234.537	241.108	255.219	227.429	244.58	403.111	437.512	280.979	451.806	361.603	391.342			65.6608	63.7475	59.7378	45.1219	65.59	76.9914			293.268
81.3333	473.346	443.947	406.195	469.076	433.312	404.861			441.063	454.07	427.608	451.587	433.842	450.147			112.915	99.9403	136.513	107.659	67.0862	97.982			242.603	274.566	254.263	230.425	232.634	240.263	215.651	230.052	379.78	422.576	269.455	425.841	340.504	369.296			65.0948	62.0649	58.8307	44.5794	64.9227	77.0123			267.815
87.9667	465.592	433.677	393.763	456.834	417.604	395.882			427.622	433.124	418.945	435.471	422.486	436.569			111.526	98.1573	136.533	107.349	66.9489	96.8554			243.337	275.627	254.066	234.484	233.794	239.023	214.434	229.799	367.816	416.703	267.25	417.492	337.499	361.82			65.3736	62.2709	59.48	44.325	66.1396	77.7266			258.983
94.85	78.075	108.663	99.2833	100.822	96.4965	100.042			70.3652	91.6932	96.7669	95.0313	97.2332	100.424			30.2399	30.188	27.6132	26.5179	22.6545	27.9593			69.8469	78.7745	75.9184	69.2808	55.7563	53.9905	59.686	66.5218	81.5923	85.143	76.6607	82.8532	79.8251	79.3898			22.6248	21.3256	21.2941	14.4069	17.9385	21.0977			66.5355
101.483	74.6408	108.912	94.1591	96.5826	87.4115	93.7776			63.0291	88.3819	96.8059	92.8433	99.4129	96.8112			28.5204	28.3558	26.3597	26.5067	19.7804	25.0326			65.913	71.7108	71.1676	64.291	52.8719	54.9474	53.4503	57.7834	74.8978	80.6242	68.4405	80.4283	74.8444	76.0862			21.516	21.1086	21.1468	12.4855	17.381	20.8713			60.8477
108.117	70.769	108.375	90.0734	93.4341	84.8175	90.9479			59.5256	86.6708	95.5726	90.689	99.3274	94.5995			28.3023	25.9266	25.9459	25.7701	18.3372	23.749			64.8129	70.7997	68.1248	62.4451	52.1119	55.1832	52.2841	55.7029	71.6665	78.5278	64.7067	78.2989	71.1891	73.0509			21.8073	22.4669	20.8304	13.014	18.2557	19.7193			56.8906
[truncated: 47 more columns]

## Sheet: Fig 3D
CAB1	CAB1G351S	CAB1G351A	CAB1S158A	CAB1Y220A	CAB1Y197A	CAB1N290I	CAB1G351S + CAB1	CAB1G351A + CAB1	CAB1S158A + CAB1	CAB1Y220A + CAB1	CAB1Y197A + CAB1	CAB1N290I + CAB1
274.01	81.69	281.24	35.83	259.56	305.99	180.18	258.65	229.86	232.42	218.09	186.42	267.36
267.25	86.56	257.82	37.1	281.35	307.75	184.6		225.7	210.92	186.24	170.7
229.72	81.66	294.78	34.7	256.96	321.68	215.51	259.79	231.08	248.4	204.96		253.16
249.49	80.26	279.22	44.22	301.19	282.71			211.05	224.62	225.59	175.32	267.59
240.48	76.91	267.77	36.46	291.41	342.15	189.23	245.2	228.72	270.61	221.12	203.48	227.84
249.41	90	264.24	43.85	256.91	310.93		176.17	208.65	236.71	230.36
						208.87	227.55				224.18	206.69
						193.71	210.06				224.63	230.79

## Sheet: Fig 3E
CAB1	CAB1G351S	CAB1G351A	CAB1S158A	CAB1Y220A	CAB1Y197A	CAB1N290I	CAB1G351S + CAB1	CAB1G351A + CAB1	CAB1S158A + CAB1	CAB1Y220A + CAB1	CAB1Y197A + CAB1	CAB1N290I + CAB1
421.87	92.87	331.44	44.14	236.38	460.56	186.65		409.51	393.5	426.02		336.85
406.84	79.77	358.98	42.64	281.71	345.01			428.51	400.2	358.84
362.47	118.63	216.27	38.59	192.16	348.26	199.03	490.31	400.56	365.01	344.28	366.52	327.28
399.18	90.91	373.51	32.64	254.96	392.66	172.09	301.41	347.77	413.37	409.53	272.41	381.79
359.59	51.56	290.41	48.21	286.64	452.24	189	373.84	373.73	397.65	378.3	348.84	282.97
389.6	82.09	318.29	56.12	257.43	380.14		340.31	329.01	409.22	336.6	286.88	375.8
						175.14	390.72				299.87
						188.88	322.11				263.96	258.59

## Sheet: Figure 3G
	WT			G351S			G351S + CAB1WT			N290I			N290I + CAB1WT			S158A			S158A + CAB1WT
Fluorescence Intensity	142.533	128.621	141.213	1460.82	1431.25	1400.07	180.222	173.828	170.641	2161.4	1724.92	1638.59	186.599	194.739	201.933	655.885	571.464	523.407	269.168	266.06	290.603

## Sheet: Figure 4A
CAB1	67.6375	148.112	84.2503	154.002	73.6292	72.3684
CAB1G351S		2.26547	33.6569	14.0801	52.3467
CAB1G351S + CAB1		138.727	125.35	82.7995	57.7151	90.2502
CAB1S158A		5.61675	-1.12724
CAB1S158A + CAB1		100	105.649
CAB1N290I	13.4843	42.9342	37.2169	57.5814	20.824
CAB1N290I + CAB1	100		144.337	53.9897	94.0521

## Sheet: Figure 4B
	CAB1			cab1G351S			cab1G351S+ CAB1			cab1S158A			cab1S158A+ CAB1			cab1N290I			cab1N290I + CAB1
Cellular CoA level (nmol/5mg cells)	1.1984	1.35799	1.14552	0.446149	0.586062	0.588396	1.14712	1.24762	1.25435	0.367256	0.450617	0.414872	1.16145	1.2873	1.15759	0.395732	0.458086	0.444548	1.04775	1.19533	1.17753

[truncated: 9 more sheets: Figure 4C, Figure 4E, Figure 5B, Figure 5C, Figure 5D, Figure 6B, Figure 6C, Figure 7A, Figure 7B]
